# Supplementary material for: Immunofluorescence analysis reveals no increased seroprevalence of anti-Bartonella schoenbuchensis-IgG antibodies in German forest workers
Source: Parasit Vectors. 2025 Aug 4;18:332. doi: 10.1186/s13071-025-06856-2 (PMC12323244; doi:10.1186/s13071-025-06856-2)
Supplement: Supplementary file 1 — Supplementary material 1: Supplementary Table 1: Identification of immunoreactive bands by LC–MS/MS. The table lists the confidence of the identification (protein false discovery rate [FDR] Confidence: Combined), the protein accession ID (Accession), the protein name (Description), the calculated peptide coverage (Coverage [%]), the number of peptides identified (# Peptides), the number of protein unique peptides identified (# Unique Peptides), the calculated protein length based on the sequence database (#AAs), the calculated molecular weight based on the sequence database (MW [kDA]), the relative protein abundance in each gel band (Abundance) and whether a protein has been identified in a given sample or not [high, peak found or not found]. [file 13071_2025_6856_MOESM1_ESM.xlsx]

## Sheet: Sheet1
Protein FDR Confidence: Combined	Accession	Description	Coverage [%]	# Peptides	# Unique Peptides	# AAs	MW [kDa]	calc. pI	Abundance Band 6	Abundance Band 7	Abundance Band 9	Abundance Band 10	Abundance Band 11	Abundance Band 12	Abundance Band 13	Abundance Band 14	Abundance Band 15	Abundance Band 16	Found in Sample: Band 6	Found in Sample: Band 7	Found in Sample: Band 9	Found in Sample: Band 10	Found in Sample: Band 11	Found in Sample: Band 12	Found in Sample: Band 13	Found in Sample: Band 14	Found in Sample: Band 15	Found in Sample: Band 16
High	FFM_00135	hypothetical protein	10	8	8	829	91.7	7.06	7.46038e+08	805381888	2.16414e+09	1.00452e+09	1.69509e+09	2.03378e+09	1.2441e+09	640015104	1.53356e+09	1.14033e+09	Peak Found	Peak Found	High	Peak Found	Peak Found	Peak Found	Peak Found	Peak Found	Peak Found	Peak Found
High	FFM_00420	GTP-binding protein TypA/BipA	58	29	29	608	67.2	5.44	5.12792e+06	4.57854e+06	6.97527e+06	7.51402e+06	5.60514e+06	9.77188e+06	6.40365e+06	1.55682e+06	8.9076e+06	6.89369e+06	Peak Found	Peak Found	Peak Found	Peak Found	High	High	Peak Found	Peak Found	Peak Found	Peak Found
High	FFM_00120	ATP synthase subunit alpha	44	22	22	511	55.7	7.15	78498.8	9335.94	11606.2	11972.7	8613.24	109285	11955	35840.9	919763	2.01425e+07	High	Peak Found	Peak Found	Peak Found	Peak Found	High	Peak Found	High	High	High
High	FFM_00349	Transcription termination/antitermination protein NusA	49	24	24	537	59.9	4.78	21117.4	32774.3	42312.3	79443.4	16061.4	49568.4	1.59371e+07	25548	22589.3	2826.51	Peak Found	Peak Found	Peak Found	High	Peak Found	Peak Found	High	High	Peak Found	Peak Found
High	FFM_00299	30S ribosomal protein S1	49	22	22	566	62.8	5.15	37642.7	13440.1	43915.6	49747.4	22543.9	43170	1.55395e+07	33583.3	32992.7	9708.83	Peak Found	Peak Found	Peak Found	High	Peak Found	High	High	High	Peak Found	Peak Found
High	FFM_01198	Multidrug resistance protein MdtC	27	21	21	1047	112.7	5.73	1.11953e+07	9.1912e+06	1.18707e+07	9.22045e+06	1.14679e+07	1.18842e+07	9.08765e+06	9.28556e+06	1.13276e+07	1.00334e+07	Peak Found	Peak Found	High	High	Peak Found	Peak Found	Peak Found	Peak Found	Peak Found	Peak Found
High	FFM_00138	Succinate dehydrogenase flavoprotein subunit	43	20	20	614	66.8	6.65	23510.5			20236.3	15510.7	44007.1	5.37174e+06		2305.73	10750.1	Peak Found	Not Found	Peak Found	Peak Found	Peak Found	High	High	Peak Found	Peak Found	Peak Found
High	FFM_01078	Glutamine synthetase	45	19	19	469	52.5	5.34	260464	191814	607203	175733	322813	585254	176961	32301.6	479114	1.26523e+07	Peak Found	Peak Found	Peak Found	Peak Found	Peak Found	Peak Found	Peak Found	Peak Found	High	High
High	FFM_00787	Biotin carboxylase	47	14	14	448	49.2	6.39						7624.4		10901.1	1.52758e+06	3.16685e+06	Not Found	Peak Found	Not Found	Peak Found	Peak Found	Peak Found	Peak Found	Peak Found	High	High
High	FFM_00656	DNA polymerase III subunit alpha	26	25	25	1162	130.2	6.70	26733.8	836907	5622.04				248883				Peak Found	High	Peak Found	Not Found	Not Found	Not Found	Peak Found	Peak Found	Peak Found	Peak Found
High	FFM_00341	ATP-dependent protease ATPase subunit HslU	33	14	14	436	48.2	5.49	158377	86299.7	101484	94159.9	94101.3	170344	90701.6	82221.9	2.97364e+06	3.13608e+06	Peak Found	Peak Found	Peak Found	Peak Found	Peak Found	Peak Found	Peak Found	Peak Found	High	High
High	FFM_00201	Dihydrolipoyl dehydrogenase 3	63	21	21	468	49.4	6.96		5366.59					6644.29	1.05856e+07	11521.6		Not Found	Peak Found	Peak Found	Peak Found	Not Found	Peak Found	Peak Found	High	Peak Found	Not Found
High	FFM_00323	Chromosomal replication initiator protein DnaA	14	6	6	524	58.9	9.13	4.38377e+06	3.03069e+06	7.81593e+06	5.03477e+06	1.05014e+07	8.6298e+06	6.62197e+06	4.13112e+06	6.44388e+06	4.53081e+06	High	Peak Found	Peak Found	Peak Found	Peak Found	Peak Found	Peak Found	High	Peak Found	Peak Found
High	FFM_00624	DNA-binding transcriptional regulator NtrC	63	24	24	451	50.5	6.24	22831.5	1533.62	7264.38	9366.32	1412.18	2636.26	6261.33	1.86405e+06	4809.73	4490.4	Peak Found	Peak Found	Peak Found	Peak Found	Peak Found	Peak Found	Peak Found	High	Peak Found	Peak Found
High	FFM_00770	Putative acyl-CoA dehydrogenase AidB	43	19	19	541	59.9	7.66	13699.8		21361.4	566582	5732.65	7566.29	3397.27		2880053	24635.5	Peak Found	Peak Found	Peak Found	Peak Found	Peak Found	Peak Found	Peak Found	Peak Found	High	Peak Found
High	FFM_00616	1-deoxy-D-xylulose-5-phosphate synthase	60	17	17	450	48.7	4.88	5908.91			16753.6				12888.2	8.30862e+06	2.90198e+06	Peak Found	Peak Found	Peak Found	Peak Found	Not Found	Peak Found	Peak Found	Peak Found	High	High
High	FFM_00827	Glutamate--tRNA ligase	33	14	14	475	53.6	6.84			3894.66						105106	2.31242e+06	Peak Found	Not Found	Peak Found	Peak Found	Not Found	Peak Found	Not Found	Peak Found	High	High
High	FFM_00617	Dihydrolipoyllysine-residue acetyltransferase component of pyruvate dehydrogenase complex	52	15	15	442	47.6	6.48	7982.52	14312.3	22837.2	89088.7	2323.27	5766.92	8968.75	19020.2	258406	2.25272e+06	Peak Found	High	Peak Found	High	Peak Found	Peak Found	Peak Found	High	High	High
High	FFM_00607	Peptidyl-prolyl cis-trans isomerase D	52	27	27	628	72.0	6.33			140622				3.96212e+06				Peak Found	Peak Found	Peak Found	Peak Found	Peak Found	Peak Found	High	Peak Found	Peak Found	Peak Found
High	FFM_00710	Transcription-repair-coupling factor	33	31	31	1166	131.0	6.24	32300.7	656011						3297.54	456222		Peak Found	High	Peak Found	Peak Found	Peak Found	Not Found	Peak Found	Peak Found	Peak Found	Peak Found
High	FFM_00603	hypothetical protein	61	17	17	388	41.5	6.81								236564	2.10339e+06	1.86926e+06	Peak Found	Peak Found	Peak Found	Peak Found	Not Found	Peak Found	Peak Found	High	High	High
High	FFM_00444	Ribonucleoside-diphosphate reductase subunit alpha 2	47	22	22	711	80.9	6.55	7442.66		13250.7	67155.8	1.76013e+06	3.30112e+06	25954.4		14018.8	5208.82	Peak Found	Not Found	Peak Found	High	High	High	Peak Found	Peak Found	Peak Found	Peak Found
High	FFM_00379	Succinyl-diaminopimelate desuccinylase	48	17	17	471	51.8	5.81	50135.8	86666.5	35434.5	92522.4		62154.6	71328.7	290225	2.9788e+07	1.57323e+06	High	Peak Found	Peak Found	High	Peak Found	Peak Found	High	High	High	High
High	FFM_01033	UDP-N-acetylmuramoyl-L-alanyl-D-glutamate--2,6-diaminopimelate ligase	26	11	11	483	52.3	7.66	4785.23	3279.04	3094.6	3969.29			7567.69		103798	1.11006e+06	Peak Found	Peak Found	Peak Found	Peak Found	Not Found	Peak Found	Peak Found	Not Found	High	High
High	FFM_01027	UDP-N-acetylmuramate--L-alanine ligase	18	9	9	470	51.7	6.21	148229	13417.3	10775.2	11961.2		17519.9	5104.94		77152.2	1.03684e+06	Peak Found	Peak Found	Peak Found	Peak Found	Peak Found	Peak Found	Peak Found	Peak Found	High	High
High	FFM_00255	putative protein kinase UbiB	27	12	12	528	60.1	9.28								726313			Peak Found	Not Found	Not Found	Not Found	Not Found	Not Found	Peak Found	High	Not Found	Not Found
High	FFM_00654	Glutamine--fructose-6-phosphate aminotransferase [isomerizing]	35	17	17	607	67.1	6.84		3177.73	4511.69	16661.2	2456.97		1.83877e+06			1915.04	Peak Found	Peak Found	Peak Found	Peak Found	Peak Found	Peak Found	High	Peak Found	Peak Found	Peak Found
High	FFM_00872	Threonine--tRNA ligase	36	22	22	659	76.0	6.09	10105.8				1.27392e+06	2.27311e+06		8857.83			Peak Found	Peak Found	Peak Found	Peak Found	High	High	Peak Found	Peak Found	Peak Found	Peak Found
High	FFM_00342	Polyribonucleotide nucleotidyltransferase	41	25	25	733	80.6	5.54			22613	3.22244e+06	7276.77	20782.8	14225.1	8980.56			Peak Found	Peak Found	Peak Found	High	Peak Found	Peak Found	Peak Found	Peak Found	Peak Found	Peak Found
High	FFM_00490	1-deoxy-D-xylulose-5-phosphate synthase	21	11	11	640	69.5	6.67	119027		5098.96	60288.2			1271534	4790.17	6479.8		Peak Found	Peak Found	Peak Found	Peak Found	Peak Found	Peak Found	High	Peak Found	Peak Found	Peak Found
High	FFM_00421	Magnesium transporter MgtE	21	6	6	509	57.0	5.27	185171	5972.5	8926.63	28300.4	5941.25		39676.4	559213			Peak Found	Peak Found	Peak Found	Peak Found	Peak Found	Not Found	Peak Found	High	Peak Found	Not Found
High	FFM_00570	Amidophosphoribosyltransferase	29	11	11	497	54.8	7.46	63687.1		69227	80832.5			181842	140072	146099	1.00837e+06	Peak Found	Peak Found	Peak Found	Peak Found	Peak Found	Peak Found	Peak Found	Peak Found	High	High
High	FFM_01182	3-succinoylsemialdehyde-pyridine dehydrogenase	29	9	9	476	52.1	5.90							3362.24		77228.4	917290	Peak Found	Peak Found	Peak Found	Peak Found	Not Found	Not Found	Peak Found	Not Found	High	High
High	FFM_00836	Glutamate--tRNA ligase	22	10	10	460	52.7	6.55					30027.5	20821.5			16870.3	917000	Not Found	Peak Found	Peak Found	Peak Found	High	Peak Found	Peak Found	Peak Found	Peak Found	High
High	FFM_00625	Trk system potassium uptake protein TrkA	24	9	9	458	50.6	6.23	72607.8			6318.96	67081.2	80078.4		5055.31	36430.5	885632	Peak Found	Peak Found	Not Found	Peak Found	Peak Found	Peak Found	Not Found	Peak Found	High	High
High	FFM_00837	ATP-dependent RNA helicase RhlE	32	11	11	470	52.3	9.13		42780.2	10075.3	5352.45				10080.7	4607.03	683080	Peak Found	Peak Found	Peak Found	Peak Found	Peak Found	Peak Found	Peak Found	Peak Found	Peak Found	High
High	FFM_01017	hypothetical protein	38	18	18	608	67.9	6.55		11105.4					870946	13732			Peak Found	Peak Found	Peak Found	Peak Found	Peak Found	Peak Found	High	Peak Found	Peak Found	Peak Found
High	FFM_00132	Toluene efflux pump outer membrane protein TtgI	27	8	8	484	53.4	7.96					9806.29	6569.49				511243	Not Found	Not Found	Not Found	Not Found	Peak Found	Peak Found	Not Found	Not Found	Not Found	High
High	FFM_00306	NADP-dependent malic enzyme	49	27	27	766	84.3	6.51	1.07014e+06	245323	156229	3.04536e+06	410806	165531	384929		625870	365853	Peak Found	Peak Found	Peak Found	High	Peak Found	Peak Found	Peak Found	Peak Found	Peak Found	Peak Found
High	FFM_00705	Penicillin-binding protein 1A	42	27	27	821	91.1	6.67		19235.9		1.84288e+06			886830		904141		Peak Found	Peak Found	Peak Found	High	Peak Found	Peak Found	Peak Found	Peak Found	Peak Found	Peak Found
High	FFM_00736	DNA gyrase subunit B	38	24	24	692	76.9	8.60		14265.7	251093	451556	744643	756329		182327			Peak Found	Peak Found	Peak Found	Peak Found	High	High	Peak Found	Peak Found	Peak Found	Peak Found
High	FFM_00259	Outer membrane protein assembly factor BamA	22	10	10	635	69.7	8.27		81423.5	36890.7	75534.6		152350	697252	192064	147982	175540	Not Found	Peak Found	Peak Found	Peak Found	Not Found	Peak Found	High	Peak Found	Peak Found	Peak Found
High	FFM_00523	Periplasmic serine endoprotease DegP	11	5	5	502	54.2	8.12	549181	431221	505451	560807	630871	510367	553845	396122	551537	491523	Peak Found	Peak Found	Peak Found	Peak Found	Peak Found	Peak Found	High	Peak Found	High	High
High	FFM_00027	Chaperone protein ClpB	50	33	33	860	95.6	5.72		35768.1	97026.1	1.79229e+06		55276.7	8327.44	4754.11	31960.9		Peak Found	Peak Found	High	High	Peak Found	High	Peak Found	Peak Found	High	Peak Found
High	FFM_01003	Acetolactate synthase isozyme 3 large subunit	33	14	14	599	65.6	6.35	1851.68						681994				Peak Found	Peak Found	Not Found	Peak Found	Peak Found	Peak Found	High	High	Not Found	Not Found
High	FFM_01005	hypothetical protein	17	6	6	494	53.7	7.08	11803.5		29552.1	1921.51	1668.06	2554.38	147916		8920.61	489603	Peak Found	Peak Found	Peak Found	Peak Found	Peak Found	Peak Found	Peak Found	Peak Found	Peak Found	High
High	FFM_00392	Metalloprotease PmbA	33	11	11	443	47.1	5.59								3001.86	15456.6	477240	Peak Found	Peak Found	Peak Found	Not Found	Peak Found	Peak Found	Peak Found	Peak Found	High	High
High	FFM_00090	hypothetical protein	33	7	7	373	41.0	7.28	48061.2		66099.9	7976.86	9268.45	24609.3	17196.3		145454	473877	Peak Found	Not Found	Peak Found	Peak Found	Peak Found	Peak Found	Peak Found	Peak Found	High	High
High	FFM_00074	Multidrug resistance ABC transporter ATP-binding/permease protein BmrA	24	11	11	605	66.1	8.60			19028.1	4761.73	3262.17		7548.25	482500	7860.96	3238.7	Peak Found	Peak Found	Peak Found	Peak Found	Peak Found	Peak Found	Peak Found	High	Peak Found	Peak Found
High	FFM_00618	Dihydrolipoyl dehydrogenase	45	19	19	486	52.0	6.48			5476.7	2163.98		5726.38		76743.4	4.882e+06	321810	Peak Found	Not Found	Peak Found	Peak Found	Not Found	Peak Found	Not Found	High	High	High
High	FFM_00854	hypothetical protein	31	37	37	1564	174.7	4.81	220980	189647	34027.6	548682	47337.8	90198.8		5055.31	34258.6	384992	High	Peak Found	Peak Found	Peak Found	Peak Found	Peak Found	Peak Found	Peak Found	Peak Found	Peak Found
High	FFM_00428	Cardiolipin synthase C	19	9	9	523	59.0	8.84	20910.7	28045.4	23471.2	25686.3	22065.7	16231.6	27097.5	12697.4	27104.7	313565	Peak Found	Peak Found	Peak Found	Peak Found	Peak Found	Peak Found	Peak Found	Peak Found	High	High
High	FFM_01172	Histidine--tRNA ligase	40	18	14	493	55.6	5.27	18932.9	2202.38	2282.33				1795.98	23028.1	3.4252e+06	303669	Peak Found	Peak Found	Peak Found	Peak Found	Peak Found	Peak Found	Peak Found	Peak Found	High	High
High	FFM_01194	Glutamate--cysteine ligase EgtA	5	3	3	457	51.6	5.52				1897.75			3385.89	1593.41	11590	300523	Not Found	Not Found	Not Found	Peak Found	Not Found	Not Found	Peak Found	Peak Found	Peak Found	High
High	FFM_01038	Energy-dependent translational throttle protein EttA	26	11	11	549	60.8	5.67	116545	50713.9	185901	51248.6	85642.2	135800	433990	13472.2	141121	96772.3	Peak Found	Peak Found	Peak Found	Peak Found	Peak Found	Peak Found	High	Peak Found	Peak Found	Peak Found
High	FFM_00536	Phosphomethylpyrimidine synthase	28	15	15	612	68.6	6.16	3779.5	12383.6	60000.3	12527.8	70941.2	112448	433642	29316.4	61079.3	40555.6	Peak Found	Peak Found	Peak Found	Peak Found	Peak Found	Peak Found	High	Peak Found	Peak Found	Peak Found
High	FFM_00500	hypothetical protein	27	20	20	963	108.5	7.23		9860.65	53167.1	1.70415e+06	68379.6	971211				29081.4	Peak Found	Peak Found	Peak Found	High	Peak Found	Peak Found	Peak Found	Peak Found	Peak Found	Peak Found
High	FFM_00737	Single-stranded-DNA-specific exonuclease RecJ	11	6	6	593	64.1	6.35							380073		58563.5		Peak Found	Peak Found	Not Found	Not Found	Not Found	Not Found	High	Not Found	Peak Found	Not Found
High	FFM_00332	3-oxoacyl-[acyl-carrier-protein] synthase 1	6	2	2	406	43.6	6.54					9511.75		78694.4	66928.3	108865	296317	Not Found	Not Found	Not Found	Not Found	Peak Found	Not Found	Peak Found	Peak Found	Peak Found	High
High	FFM_00096	Transketolase 1	27	13	13	668	72.7	6.21	8176.89	5991.35		4002.53	617582	3.7402e+06	18016.6	4607.13	7388.54	7830.69	Peak Found	Peak Found	Peak Found	Peak Found	High	High	Peak Found	Peak Found	Peak Found	Peak Found
High	FFM_00802	L-serine dehydratase TdcG	20	6	6	465	49.9	6.04	64335.4		56655.1					6598.59	17980.4	272664	Peak Found	Not Found	Peak Found	Not Found	Not Found	Not Found	Not Found	Peak Found	Peak Found	High
High	FFM_00663	DNA topoisomerase 4 subunit A	36	23	22	749	84.5	7.15	4995.97	5768.25		781755	2933.37	9791.15	2406.92	1732.32	14662.2	259116	Peak Found	Peak Found	Peak Found	High	Peak Found	Peak Found	Peak Found	Peak Found	Peak Found	Peak Found
High	FFM_01318	Histidine--tRNA ligase	27	12	8	484	54.1	5.26								5022.74	7789.29	240052	Not Found	Not Found	Not Found	Not Found	Not Found	Not Found	Not Found	Peak Found	High	High
High	FFM_01188	Gamma-glutamylputrescine synthetase PuuA	12	5	5	467	52.3	5.21						4866.92		456604			Not Found	Peak Found	Peak Found	Not Found	Peak Found	Peak Found	Not Found	High	Not Found	Not Found
High	FFM_00328	Cytochrome bo(3) ubiquinol oxidase subunit 1	3	2	2	672	74.4	8.24	23821.3	46393.9	140300	230305	63282.4	151342	148869	190473	158565	218630	Peak Found	High	High	High	Peak Found	High	High	High	High	High
High	FFM_00247	hypothetical protein	41	16	16	497	56.6	5.81		690341		17159.7					635303	166424	Peak Found	Peak Found	Not Found	Peak Found	Not Found	Not Found	Not Found	Peak Found	High	High
High	FFM_00458	Aspartate kinase	8	2	2	417	44.7	5.10						42843.9				137276	Not Found	Not Found	Not Found	Not Found	Not Found	Peak Found	Not Found	Not Found	Not Found	High
High	FFM_00202	Dihydrolipoyllysine-residue succinyltransferase component of 2-oxoglutarate dehydrogenase complex	11	4	4	401	42.4	5.85	4983.02			2879.17				7537.51	29026.5	125538	Peak Found	Not Found	Not Found	Peak Found	Not Found	Not Found	Not Found	Peak Found	Peak Found	High
High	FFM_01167	60 kDa chaperonin	79	45	45	547	57.5	5.33	54601.7	36663.9	45083.7	56964.9	18963.9	53188.4	118736	9.1369e+07	129553	122258	Peak Found	Peak Found	Peak Found	High	High	Peak Found	High	High	High	High
High	FFM_00777	Ribonuclease R	33	21	21	758	86.5	9.35	566739		3852.44	725990		3802.73		6882.08	83912.9	552385	Peak Found	Peak Found	Peak Found	High	Peak Found	Peak Found	Not Found	Peak Found	Peak Found	Peak Found
High	FFM_00118	ATP synthase subunit beta	34	12	12	536	56.8	5.87		6218.2	20565.1	590386	7787.17	30074.8	70275.6	278164	1.50947e+06	121227	High	Peak Found	Peak Found	Peak Found	Peak Found	Peak Found	Peak Found	High	High	High
High	FFM_01184	Adaptive-response sensory-kinase SasA	23	14	14	755	84.3	5.80	455072	191257	635058	553773	496520	766426	330230	83332.3	274581	210322	Peak Found	Peak Found	Peak Found	High	Peak Found	Peak Found	Peak Found	Peak Found	Peak Found	Peak Found
High	FFM_00067	ATP-dependent zinc metalloprotease FtsH	48	22	22	684	74.8	9.28	7760.3		2763.45	22555	1.27713e+06	9.9682e+06	269021	12853.6			High	High	Peak Found	Peak Found	High	High	High	Peak Found	Peak Found	Peak Found
High	FFM_00108	hypothetical protein	21	7	7	524	58.7	8.54	42997.1	2159.46	61902.6	12653.6		45110.6	234034	3900.28	26320.4		Peak Found	Peak Found	Peak Found	Peak Found	Not Found	Peak Found	High	Peak Found	Peak Found	Not Found
High	FFM_00260	hypothetical protein	3	5	5	1548	169.1	6.83	121646				2999.42						High	Peak Found	Peak Found	Peak Found	Peak Found	Peak Found	Peak Found	Peak Found	Peak Found	Peak Found
High	FFM_00623	Adaptive-response sensory-kinase SasA	20	14	14	737	82.2	7.14	6338.46		7574.73	24108.5	394641	167030					Peak Found	Peak Found	Peak Found	Peak Found	High	High	Not Found	Peak Found	Not Found	Not Found
High	FFM_00660	Guanosine-5'-triphosphate,3'-diphosphate pyrophosphatase	18	8	8	503	55.6	8.43	171835			17776.3					407879	20195.5	Peak Found	Peak Found	Peak Found	Peak Found	Not Found	Not Found	Peak Found	Peak Found	High	Peak Found
High	FFM_00358	tRNA-2-methylthio-N(6)-dimethylallyladenosine synthase	9	4	4	458	51.5	9.23	47706.9	39513.5	36169.6	40673.5	56244.5	40838.6	41905.7	41396.4		119431	Peak Found	Peak Found	Peak Found	Peak Found	Peak Found	Peak Found	Peak Found	Peak Found	Peak Found	High
High	FFM_01019	DNA repair protein RecN	23	11	11	554	61.3	5.85	6396.1		9022.55					341436			Peak Found	Peak Found	Peak Found	Peak Found	Peak Found	Peak Found	Peak Found	High	Peak Found	Peak Found
High	FFM_00528	Sensor histidine kinase RcsC	18	11	11	772	86.7	7.59		3876.14		427994							Peak Found	Peak Found	Peak Found	High	Peak Found	Peak Found	Not Found	Peak Found	Peak Found	Peak Found
High	FFM_01156	Flagellar biosynthesis protein FlhA	21	11	11	701	76.9	8.18	8335.85				24412.3	1.08912e+06					Peak Found	Not Found	Peak Found	Peak Found	Peak Found	High	Peak Found	Not Found	Not Found	Not Found
High	FFM_00931	hypothetical protein	17	9	9	934	103.8	7.31	6637.05					16945.7	220931		4566.02	4961.67	Peak Found	Not Found	Not Found	Not Found	Peak Found	Peak Found	High	Not Found	Peak Found	Peak Found
High	FFM_00175	hypothetical protein	17	12	12	808	91.7	6.77				296256					29029.3		Peak Found	Peak Found	Not Found	High	Not Found	Not Found	Not Found	Not Found	High	Peak Found
High	FFM_00537	Porin Omp2b	27	9	9	397	43.8	8.19	437513	121259	313031	1.1528e+06	25143.9	131364	123682	31401.4	141774	116617	High	High	High	High	High	Peak Found	Peak Found	Peak Found	Peak Found	High
High	FFM_00389	hypothetical protein	13	6	6	486	54.7	10.15	27277	41302.6	60549.4	18142.7	16757.6	15071.5	15115.6	23068.1	282470	112003	Peak Found	Peak Found	Peak Found	Peak Found	Peak Found	Peak Found	Peak Found	Peak Found	High	High
High	FFM_00218	tRNA modification GTPase MnmE	10	4	4	435	47.8	5.47	198487	2805.61	13205.1						2149.8	110923	Peak Found	Peak Found	Peak Found	Not Found	Not Found	Not Found	Not Found	Not Found	Peak Found	High
High	FFM_00662	Aspartate--tRNA ligase	32	18	18	596	67.2	5.95	363201	10268.7	33570.1	10823.2	215696	2.83114e+06	37760	29989.5		30957.8	Peak Found	Peak Found	Peak Found	Peak Found	High	High	Peak Found	Peak Found	Peak Found	Peak Found
High	FFM_01124	hypothetical protein	12	4	4	396	44.9	5.73				711316	25152.3	23828.9		1022.1	322463	103341	Not Found	Not Found	Not Found	Peak Found	Peak Found	Peak Found	Not Found	Peak Found	Peak Found	High
High	FFM_00257	DNA gyrase subunit B	19	11	11	809	89.4	6.00	111587	21597.4	197814	252144	28774.9	162365	47825.7	16398.3	41935.9	23182.4	Peak Found	Peak Found	High	High	Peak Found	Peak Found	Peak Found	Peak Found	Peak Found	Peak Found
High	FFM_00930	hypothetical protein	20	11	11	698	77.8	6.84	88984.1			6318.96	211275	406216		5055.31	23179.1	398562	Peak Found	Not Found	Not Found	Peak Found	High	High	Not Found	Peak Found	Peak Found	Peak Found
High	FFM_00564	Cysteine--tRNA ligase	13	7	7	502	57.9	6.20	1192.85	3743.63		3534.71			171672		48996.9		Peak Found	Peak Found	Not Found	Peak Found	Not Found	Peak Found	High	Not Found	Peak Found	Peak Found
High	FFM_00433	GMP synthase [glutamine-hydrolyzing]	29	12	12	518	57.2	6.38		1516.49					3712.11		1.85683e+06	101691	Not Found	Peak Found	Peak Found	Peak Found	Not Found	Peak Found	Peak Found	Not Found	High	High
High	FFM_00529	Aminopeptidase N	29	22	22	875	100.0	6.18		133832	663515	244097	6503.98	11450.4	5152.82				Peak Found	Peak Found	High	High	Peak Found	Peak Found	Peak Found	Peak Found	Peak Found	Peak Found
High	FFM_00960	Carbamoyl-phosphate synthase large chain	8	8	8	1161	127.4	5.54	2.00153e+06	124297		2861.58	7315.21	2213.39		5397.54	4123.59		Peak Found	High	Peak Found	Peak Found	Peak Found	Peak Found	Peak Found	Peak Found	Peak Found	Peak Found
High	FFM_00518	Adaptive-response sensory-kinase SasA	3	2	2	470	52.9	6.58			40884.5	27587.5			4998.3		98286.2	91910.6	Not Found	Not Found	Peak Found	Peak Found	Not Found	Not Found	Peak Found	Not Found	High	High
High	FFM_00840	Histidine ammonia-lyase	6	3	3	512	54.3	6.11	23858.1							244276			Peak Found	Not Found	Not Found	Not Found	Not Found	Not Found	Not Found	High	Not Found	Not Found
High	FFM_00724	NADH-quinone oxidoreductase chain 3	41	26	26	690	75.0	6.70	139906	417800	109491	174397	1.19187e+06	1.02943e+06	108591	98313.4	105803	75500.8	Peak Found	Peak Found	Peak Found	High	High	High	High	Peak Found	Peak Found	Peak Found
High	FFM_01199	Glucose-6-phosphate isomerase	14	6	6	549	61.5	8.19		2554.85	57046.1	6154.53	28697.2	27258.8	20000.6	238150	17900.6	12466	Not Found	Peak Found	Peak Found	Peak Found	Peak Found	Peak Found	Peak Found	High	Peak Found	Peak Found
High	FFM_00667	Phosphoribosylformylglycinamidine synthase subunit PurL	12	7	7	736	79.9	5.20	7708.01		28545.4	210153		30435.2		16874.2		47849.3	Peak Found	Not Found	Peak Found	High	Peak Found	Peak Found	Not Found	Peak Found	Not Found	Peak Found
High	FFM_00816	Outer membrane protein assembly factor BamA	64	45	45	798	88.9	7.97		2078.04	16648.3	16970039	172893	211611		2.06737e+07			Peak Found	Peak Found	Peak Found	High	High	High	Peak Found	High	Peak Found	Peak Found
High	FFM_00156	Bifunctional purine biosynthesis protein PurH	25	11	11	538	57.8	6.71			9854.96	8916.13		11696.2	276037	8650.56	15279.7	85986	Peak Found	Not Found	Peak Found	Peak Found	Peak Found	Peak Found	High	Peak Found	Peak Found	High
High	FFM_00818	3-hydroxyacyl-[acyl-carrier-protein] dehydratase FabZ	40	6	6	159	17.7	6.80	72380.3	260482	1.11966e+06	180625				3247.81			High	High	High	High	Not Found	Not Found	Not Found	Peak Found	Not Found	Not Found
High	FFM_01070	Periplasmic serine endoprotease DegP	13	5	5	464	50.6	8.82	7524.56	2208.68	8590.07							84800.8	Peak Found	Peak Found	Peak Found	Not Found	Not Found	Not Found	Not Found	Not Found	Not Found	High
High	FFM_00951	UvrABC system protein B	22	14	14	855	96.8	7.27	6956.05	1.32158e+07	556646	8740.46				5295.72			Peak Found	Peak Found	High	Peak Found	Not Found	Peak Found	Peak Found	Peak Found	Not Found	Not Found
High	FFM_00647	hypothetical protein	9	5	5	807	90.8	4.56	100721	39156.6	21551.8	47077.8	80361.5	277994					High	High	High	Peak Found	Peak Found	High	Not Found	Not Found	Not Found	Not Found
High	FFM_01352	hypothetical protein	10	3	1	281	32.1	8.94				26609.3	50630.7	143341					Not Found	Not Found	Not Found	Peak Found	High	High	Not Found	Not Found	Not Found	Not Found
High	FFM_00368	putative ABC transporter ATP-binding protein YejF	15	5	5	536	60.3	8.95			2187.67	8707				179085	6821.76		Not Found	Not Found	Peak Found	Peak Found	Not Found	Not Found	Not Found	High	Peak Found	Not Found
High	FFM_01073	Alanine--tRNA ligase	23	18	18	889	98.7	6.62	10431.6	5397	455448	20012.5							Peak Found	Peak Found	High	Peak Found	Not Found	Peak Found	Not Found	Not Found	Not Found	Not Found
High	FFM_00119	ATP synthase gamma chain	14	4	4	303	32.9	8.81		5331.87	320940	164688	13538	201392	5184.86	5706.04	4754.83	1405.06	Not Found	Peak Found	Peak Found	High	Peak Found	Peak Found	Peak Found	Peak Found	Peak Found	Peak Found
High	FFM_01207	Type IV secretion system protein virB4	12	9	9	786	89.4	6.35	6890.68		7580.41	122207				4429.69		186172	Peak Found	Peak Found	Peak Found	High	Not Found	Not Found	Peak Found	Peak Found	Peak Found	Peak Found
High	FFM_00545	hypothetical protein	8	5	5	699	78.8	9.91	18176.7	10708.9	22198.5	21212.2	23316.2	25046.8	103876	10265.4	28073.3	48530.9	Peak Found	Peak Found	Peak Found	Peak Found	Peak Found	Peak Found	High	Peak Found	Peak Found	Peak Found
High	FFM_00995	Protein translocase subunit SecDF	20	15	15	833	91.8	9.22	21551	57737	175128	283837	38194.7	189773	87866.1				Peak Found	High	High	High	High	High	High	Peak Found	Peak Found	Peak Found
High	FFM_00833	Glutathione amide reductase	36	15	15	462	50.7	6.02	1458.75			588.76				6371.86	1.86198e+06	83802.5	Peak Found	Peak Found	Not Found	Peak Found	Peak Found	Peak Found	Peak Found	Peak Found	High	High
High	FFM_00291	Phenylalanine--tRNA ligase beta subunit	10	8	8	804	87.2	5.27			57456.9	118479	8145.62	41880.5					Peak Found	Peak Found	High	High	Peak Found	Peak Found	Peak Found	Not Found	Peak Found	Peak Found
High	FFM_01127	hypothetical protein	66	61	61	1128	118.9	5.43	350734	1.09826e+08	390635	294526	36747.9	130802	86691.7	16689.5	172122	75105	High	High	High	High	Peak Found	High	High	Peak Found	Peak Found	Peak Found
High	FFM_01128	hypothetical protein	6	5	2	778	84.9	9.42			10770.5	46618.4	34904.4	81115.9	83471.4	25522.8			Not Found	Not Found	Peak Found	Peak Found	High	High	High	Peak Found	Not Found	Not Found
High	FFM_00429	Inosine-5'-monophosphate dehydrogenase	17	7	7	499	52.9	6.81	14589.2	2957.05		2231.84	2472.38	3044.51	3557.93	170134			High	Peak Found	Peak Found	Peak Found	Peak Found	Peak Found	Peak Found	High	Not Found	Not Found
High	FFM_00347	Translation initiation factor IF-2	12	8	8	849	93.7	8.40	9605.81	11310.3	242271	100039	12069.1	13527.1					Peak Found	Peak Found	High	High	Peak Found	High	Not Found	Not Found	Not Found	Not Found
High	FFM_00903	Electron transfer flavoprotein-ubiquinone oxidoreductase	3	2	2	553	61.3	8.10	12919.7	4124.99	9370.26	5532.55	3796.97	7523.18	15067.3	132122	14272.2	3302.66	Peak Found	Peak Found	Peak Found	Peak Found	Peak Found	Peak Found	Peak Found	High	Peak Found	Peak Found
High	FFM_00743	Methionine--tRNA ligase	7	4	4	519	59.7	6.60			84022.8	41701.8				107988			Not Found	Not Found	Peak Found	Peak Found	Not Found	Not Found	Not Found	High	Not Found	Not Found
High	FFM_00383	hypothetical protein	18	3	2	289	30.8	8.43	103764	172739	172916	7394.97	14867.3	21261	30963.9				High	High	High	Not Found	Not Found	Not Found	Peak Found	Not Found	Not Found	Not Found
High	FFM_00386	Isoleucine--tRNA ligase	2	2	2	978	110.9	6.20	53590.7	5329.13		17229.1							High	Peak Found	Not Found	Peak Found	Not Found	Not Found	Not Found	Not Found	Not Found	Not Found
High	FFM_01109	hypothetical protein	5	2	2	452	50.8	5.95	10138.6				1446.71					82581.3	Peak Found	Not Found	Not Found	Not Found	Peak Found	Not Found	Not Found	Not Found	Not Found	High
High	FFM_00799	DNA-directed RNA polymerase subunit beta'	58	68	67	1403	155.8	7.12	1.61213e+07	287331	183480	99784.2	6708.6	86099.3	20267.7	28887.8	66219.7		High	High	High	High	Peak Found	Peak Found	Peak Found	Peak Found	Peak Found	Peak Found
High	FFM_00163	Signal recognition particle protein	4	2	2	520	55.1	9.69	21002.6	52909.4	8476.42	7275.29	7667.54	11226.2	46287.9	16214	67137.7	12055.6	Peak Found	Peak Found	Peak Found	Peak Found	Peak Found	Peak Found	Peak Found	High	High	Peak Found
High	FFM_00897	hypothetical protein	5	2	2	405	42.8	4.48		3878.97		3225.35			51044.6	2843.68	23415	78350.9	Not Found	Peak Found	Not Found	Peak Found	Not Found	Not Found	Peak Found	Peak Found	Peak Found	High
High	FFM_00258	Competence protein ComM	20	9	9	510	55.0	7.87	26249	19947.3		47742	21558.3	28122.4	61476.1	3298.33	447123	73707.7	Peak Found	Peak Found	Not Found	Peak Found	Peak Found	Peak Found	Peak Found	Peak Found	High	High
High	FFM_01032	UDP-N-acetylmuramoyl-tripeptide--D-alanyl-D-alanine ligase	5	2	2	473	51.3	7.49										63302.1	Not Found	Not Found	Not Found	Not Found	Not Found	Not Found	Not Found	Not Found	Not Found	High
High	FFM_01169	Fumarate hydratase class II	9	3	3	463	49.8	6.58	72116			24265.6						55147.9	Peak Found	Not Found	Not Found	Peak Found	Not Found	Not Found	Not Found	Not Found	Not Found	High
High	FFM_00492	Metalloprotease TldD	4	2	2	472	51.0	6.86									3488.5	46791.2	Not Found	Not Found	Not Found	Not Found	Not Found	Not Found	Not Found	Not Found	Peak Found	High
High	FFM_00894	Membrane protein insertase YidC	3	2	2	611	69.6	8.88		6428.49	33033.5	82989.3		14846.3	76712.5		351200	22146.3	Not Found	Peak Found	Peak Found	High	Not Found	Peak Found	High	Not Found	Peak Found	Peak Found
High	FFM_00981	Valine--tRNA ligase	11	9	8	907	103.3	6.02	69592.4	41787.2	108897	55845.8	54789	71410.9	57805.2	34178.4	35914.7	45961.5	High	High	High	Peak Found	Peak Found	High	Peak Found	Peak Found	High	High
High	FFM_00274	Chaperone protein DnaK	63	39	39	631	68.4	4.96	41257.2	24497.6	54050.5	111356	5.09193e+06	8.36491e+07	217141	66338	63682.3	36758.1	High	High	High	High	High	High	High	High	High	High
High	FFM_00615	Acetoin:2,6-dichlorophenolindophenol oxidoreductase subunit alpha	10	3	3	346	37.9	6.96			2956.34	65302.4							Not Found	Not Found	Peak Found	High	Not Found	Not Found	Not Found	Not Found	Not Found	Not Found
High	FFM_00806	ATP-dependent Clp protease ATP-binding subunit ClpA	5	4	4	786	87.1	7.08	13375.2			63856.1						163336	Peak Found	Not Found	Not Found	High	Not Found	Not Found	Not Found	Not Found	Not Found	Peak Found
High	FFM_00648	Arginine--tRNA ligase	3	2	2	585	66.0	6.81							59500.4				Not Found	Not Found	Not Found	Not Found	Not Found	Not Found	High	Not Found	Not Found	Not Found
High	FFM_01346	hypothetical protein	6	3	1	400	45.3	9.35	12949.5		1857.22	39219.3	39034.7	129115	2136.73			3359.63	Peak Found	Not Found	Not Found	Peak Found	Peak Found	High	Not Found	Not Found	Not Found	Peak Found
High	FFM_00707	Ribonuclease E	19	13	13	864	98.4	9.26	85344.1	191088	173704	55836.9	22710.1	15071.5	16155.8	11189.3	89690.7	35303.5	High	High	High	High	Peak Found	Peak Found	Peak Found	Peak Found	Peak Found	Peak Found
High	FFM_00321	Aconitate hydratase A	41	28	28	895	98.3	6.30		4695.94	1.33952e+06	54455.9	212562	189988	94929.6	81532.4	119265	79338.6	Peak Found	Peak Found	High	High	Peak Found	Peak Found	Peak Found	Peak Found	Peak Found	Peak Found
High	FFM_00798	DNA-directed RNA polymerase subunit beta	60	70	70	1382	154.4	5.19	2.68021e+07	204970	58885.2	52687	4236.82		11569.2	9083.92	4885.04	1528.89	High	High	High	High	Peak Found	Peak Found	Peak Found	Peak Found	Peak Found	Peak Found
High	FFM_01014	ATP-dependent DNA helicase Rep	4	4	4	805	92.3	6.81			6977.26	52215.8				9756.09			Not Found	Not Found	Peak Found	High	Not Found	Not Found	Not Found	Peak Found	Not Found	Not Found
High	FFM_00543	Vitamin B12 transporter BtuB	49	33	33	740	83.6	8.82				4907.33	3.41165e+06	5.24503e+06	57614.3				Peak Found	Peak Found	Peak Found	Peak Found	High	High	High	Peak Found	Peak Found	Peak Found
High	FFM_00997	hypothetical protein	5	2	2	525	59.3	5.14		14861.2	22559.8	51769.9		39794.7	32097	59410.7	30114.5	20992.6	Not Found	Peak Found	Peak Found	High	Not Found	Peak Found	Peak Found	High	High	Peak Found
High	FFM_01170	Phosphoglucomutase	8	4	4	546	59.8	6.57		1435.43					49203.2				Not Found	Peak Found	Not Found	Not Found	Not Found	Not Found	High	Not Found	Not Found	Not Found
High	FFM_00203	2-oxoglutarate dehydrogenase E1 component	18	15	15	996	111.8	6.27	74267.2	33651.3	638622	120804		8764.09	26690.5	4606.91	10423.8	4834.8	High	High	High	High	Peak Found	Peak Found	High	Peak Found	Peak Found	Peak Found
High	FFM_00399	DNA mismatch repair protein MutL	24	12	12	615	67.1	7.28		1038.73	235314	14579.9	18556.4	433532	5501.62				Peak Found	Peak Found	Peak Found	High	High	High	Peak Found	Not Found	Not Found	Not Found
High	FFM_00860	Serine hydroxymethyltransferase	5	2	2	437	47.4	7.62				47598.3							Not Found	Not Found	Not Found	High	Not Found	Not Found	Not Found	Not Found	Not Found	Not Found
High	FFM_00776	DNA topoisomerase 1	5	3	3	849	95.0	7.71			79887.3	14120.6					44060.5		Not Found	Not Found	High	Peak Found	Not Found	Not Found	Not Found	Not Found	Peak Found	Not Found
High	FFM_00464	GTPase Der	34	15	15	469	52.4	8.78		4203.01	3797.23	10600.2		2599.38	4589.33	9317.43	1.08344e+06	28325.3	Peak Found	Peak Found	Peak Found	Peak Found	Not Found	Peak Found	Peak Found	Peak Found	High	High
High	FFM_01082	DNA gyrase subunit A	3	3	2	927	103.2	5.47			49027.4	43646.6	5574.65	28369.7	2403.47				Not Found	Not Found	High	High	Peak Found	Peak Found	Peak Found	Not Found	Not Found	Not Found
High	FFM_00384	hypothetical protein	8	2	1	296	31.1	8.66	39350.6	79074.1	67410.1			7453.33	20266.7		9379.72	6595.5	Peak Found	High	High	Not Found	Not Found	Peak Found	Peak Found	Not Found	Peak Found	Peak Found
High	FFM_01242	Glycine dehydrogenase (decarboxylating)	38	22	22	930	101.9	6.87	10242.2	18034.2	1.00663e+07	41832.4	2814.65	3644.5	11187.3		2048.11		High	High	High	High	Peak Found	Peak Found	Peak Found	Peak Found	Peak Found	Peak Found
High	FFM_00767	Glutamyl-tRNA(Gln) amidotransferase subunit A	39	12	12	494	53.3	5.73	30841.3			79396		5142.67		22392.2	1.08255e+06	27910.3	Peak Found	Peak Found	Peak Found	Peak Found	Peak Found	Peak Found	Peak Found	High	High	High
High	FFM_00304	Dihydroxy-acid dehydratase	3	2	2	612	66.0	6.34	42380.5	5536.68	4754.49	18950.4	11843.8	61594.9	3864.52	5067.59	6522.55	10096.7	Peak Found	Peak Found	Peak Found	Peak Found	Peak Found	High	Peak Found	Peak Found	Peak Found	Peak Found
High	FFM_00632	Trigger factor	33	16	16	513	57.8	5.35	1597.59		4917.14		6328.24	16486.2	10485.6	813772	14181.1	11006.1	Peak Found	Peak Found	Peak Found	Peak Found	Peak Found	Peak Found	Peak Found	High	High	Peak Found
High	FFM_01262	hypothetical protein	60	37	37	878	95.0	9.16	39561.6	30020.5	103289	6.0427e+06	15244.8	46230.8	20742.2			143478	Peak Found	High	High	High	Peak Found	Peak Found	High	Peak Found	Peak Found	Peak Found
High	FFM_00967	RNA polymerase sigma factor RpoD	39	20	20	667	75.6	5.12	16230.9	10566.2	5.47831e+06	38805.3	9327.89	21822.3	7333.81	4242.26		1828.95	Peak Found	Peak Found	High	High	Peak Found	High	Peak Found	Peak Found	Peak Found	Peak Found
High	FFM_00508	Pyruvate, phosphate dikinase	51	33	33	888	97.5	5.53	4935.68	4186.2	1.06304e+07	32844.3			11211.1	1570.04			Peak Found	Peak Found	High	High	Peak Found	Peak Found	Peak Found	Peak Found	Peak Found	Peak Found
High	FFM_00972	Elongation factor G	49	23	23	694	76.5	5.20	14021.4	5204.64	37164.9	3066550	34451.3	122527	76982.6			9179.47	Peak Found	Peak Found	Peak Found	High	Peak Found	High	High	Peak Found	Peak Found	High
High	FFM_00678	Sensor kinase CckA	2	2	2	849	95.3	5.82	7265.36		46706.9	29716.4							Peak Found	Not Found	Peak Found	High	Not Found	Not Found	Not Found	Not Found	Not Found	Not Found
High	FFM_00449	Protein translocase subunit SecA	60	40	40	905	103.9	5.74	28267.5	11293.8	1.18139e+07	24273.2		6432.52		1083.56			High	Peak Found	High	High	Peak Found	Peak Found	Peak Found	Peak Found	Peak Found	Peak Found
High	FFM_00165	NAD-specific glutamate dehydrogenase	44	56	56	1570	177.7	6.57	1.90612e+06	9971.46	6935.5	17093.9			11894.3		90456.6	2.88478e+06	High	High	Peak Found	High	Peak Found	Peak Found	Peak Found	Peak Found	Peak Found	Peak Found
High	FFM_00853	NAD-dependent malic enzyme	61	29	29	777	84.6	7.24	8175.44	78920.1	12835.2	1.54094e+07	12921.2	20577.1	16437.3		16456.7	12297.2	Peak Found	Peak Found	Peak Found	High	High	Peak Found	Peak Found	Peak Found	Peak Found	Peak Found
High	FFM_00628	Lon protease	44	33	33	807	90.5	6.62			7.2145e+06	6220.83							Peak Found	Peak Found	High	High	Peak Found	Peak Found	Peak Found	Peak Found	Peak Found	Peak Found
High	FFM_01129	hypothetical protein	46	36	33	934	103.5	9.54		10266.3	93662.3	3.76127e+06	4.48447e+06	751829	3600.1	5465.34	4240.3		Peak Found	Peak Found	High	High	High	High	High	Peak Found	Peak Found	Peak Found
High	FFM_00305	DNA mismatch repair protein MutS	41	30	30	908	101.1	6.38			4.61058e+06						30223		Peak Found	Peak Found	High	High	Peak Found	Peak Found	Peak Found	Peak Found	Peak Found	Peak Found
